# Supplementary material for: Children and Young People with Long COVID—Comparing Those Seen in Post-COVID Services with a Non-Hospitalised National Cohort: A Descriptive Study
Source: Children (Basel). 2023 Oct 28;10(11):1750. doi: 10.3390/children10111750 (PMC10670307; doi:10.3390/children10111750)
Supplement: Supplementary file 1 [file children-10-01750-s001.zip]

Archive with 1 entries (1 files):
- children-2626659-supplementary.pdf
